# Supplementary material for: Depot medroxyprogesterone acetate (DMPA) enhances susceptibility and increases the window of vulnerability to HIV-1 in humanized mice
Source: Sci Rep. 2021 Feb 16;11:3894. doi: 10.1038/s41598-021-83242-9 (PMC7887257; doi:10.1038/s41598-021-83242-9)
Supplement: Supplementary file 2 — Supplementary File 1. [file 41598_2021_83242_MOESM2_ESM.xlsx]

## Sheet: Hu-Mice for Table 1
ID2	CD45	CD3	Dose	DMPA	Week	PB (HIV-1 copies/mL)	VL (HIV-1 copies/mL)	Infected
2-1	1.08	83.7	High	No	1	--	0	No
2-2	7.8	42.4	High	No	5	41270	0	Yes
2-4	31.7	53.6	High	No	1	100	24344480	Yes
16-2	17.4	--	High	No	1	520	129020	Yes
22-2	4.93	21.5	High	No	1	0	0	No
14-3	4.1	41.9	High	No	5	57360	13980	Yes
4-2	12	31.8	High	No	5	27175	0	Yes
4-3	22.1	42.4	High	No	5	38860	344860	Yes
18-4	30.2	31.5	High	No	1	1118	1928640	Yes
22-4	10.4	17.1	High	No	5	274200	112085	Yes
18-5	20.6	21.3	High	No	1	0	0	No
20-5	4.12	68.2	High	No	5	30500	297460	Yes
22-5	10.5	18.6	High	No	1	0	0	No
10-5	5.52	59.2	High	No	5	0	0	No
120-1	26.6	40.5	High	No	1	240	19160	Yes
120-2	26	24.7	High	No	1	0	2060	No
123-1 (3)	14.5	55.6	High	No	1	0	0	No
123-5	1.55	58.1	Low	No	1	246	3560	Yes
127-2	0.29	18.4	Low	No	1	0	0	No
132-1	5.64	41.2	Low	No	1	550	29176000	Yes
132-2	0.71	20.1	Low	No	1	0	0	No
132-4	16.8	30.7	Low	No	1	0	0	No
134-1	7.33	67.2	Low	No	1	0	0	No
141-2	0.56	46	Low	No	1	0	0	No
142-1	2.72	32	Low	No	1	0	0	No
142-3	3.3	38.8	Low	No	1	0	0	No
142-4	3.06	33.4	Low	No	1	0	0	No
144-1	0.43	30	Low	No	1	0	0	No
144-3	0.88	14.5	Low	No	1	0	0	No
144-4	0.99	32.4	Low	No	1	0	0	No
144-5	1.59	29	Low	No	1	0	0	No
178-3	1.27	18.5	Low	No	1	0	0	No
180-4	4.26	51.3	Low	No	1	0	0	No
181-3	18.1	28.4	Low	No	1	0	0	No
206-4	20.3	46.6	Low	No	1	60	1202	Yes
206-6	17.2	52.8	Low	No	5	0	0	No
208-5	59.5	30.4	Low	No	1	0	1236260	Yes
210-2	35.2	28.4	Low	No	1	0	95560	Yes
210-5	37.8	29.1	Low	No	5	0	0	No
64-1	1.18	2.57	High	Yes	1	--	132660	Yes
64-2	0.6	35.6	High	Yes	1	0	22240	No
64-4	0.31	14.1	High	Yes	1	--	87560	Yes
68-1	5.54	17.8	High	Yes	1	0	0	No
68-2	1.21	14.6	High	Yes	1	--	854480	Yes
68-5	1.01	10.9	High	Yes	1	6490	7967420	Yes
1-3	29.5	16.1	High	Yes	1	--	2418680	Yes
14-1	2.97	18.4	High	Yes	5	0	0	No
14-2	21.9	57.5	High	Yes	1	0	3968280	Yes
18-2	19.6	34.5	High	Yes	1	720	119120	Yes
20-2	25.2	74.8	High	Yes	1	0	1725640	Yes
24-2	8.14	93.3	High	Yes	1	0	0	No
18-3	48.2	58.3	High	Yes	1	0	0	No
22-3	5.23	70.2	High	Yes	5	0	0	No
20-4	33.1	71.4	High	Yes	1	0	131380	Yes
5-4	62.2	33.6	Low	Yes	1	--	37560	Yes
14-5	16.9	56.9	High	Yes	1	335	422760	Yes
16-5	8.51	--	High	Yes	5	0	0	No
10-1	17.6	12.4	High	Yes	5	31460	9080	Yes
10-2	3.98	23.5	High	Yes	5	10740	0	Yes
10-3	9.85	66.8	High	Yes	5	2970	1840	Yes
10-4	3.91	0.95	High	Yes	5	13020	0	Yes
1-1 (5-3)	10.7	48.9	Low	Yes	5	90272	8360	Yes
118-2	37.8	13.2	Low	Yes	5	12370	4460	Yes
118-3	6.45	6.39	High	Yes	5	0	0	No
118-4	32.4	18.3	Low	Yes	5	7970	400	Yes
119-1	24.9	10.9	High	Yes	5	0	0	No
123-2	8.47	13.6	High	Yes	1	0	5660	No
123-3	15.9	47.7	High	Yes	1	160	142280	Yes
123-4	13.4	9.73	High	Yes	1	155	--	Yes
125-5	0.58	47.6	Low	Yes	1	120	2000	Yes
129-1	0.8	18.3	Low	Yes	1	122	1780	Yes
129-2	6.14	73.9	Low	Yes	1	0	0	No
129-3	0.53	33.2	Low	Yes	1	0	0	No
130-3	0.68	43.8	Low	Yes	1	0	0	No
136-1	13.5	28.5	Low	Yes	1	0	0	No
136-2	5.78	43.3	Low	Yes	1	0	0	No
136-4	3.92	34.9	Low	Yes	1	50	--	Yes
138-2 (4)	2.37	10.3	Low	Yes	1	0	0	No
138-3	4.05	49.2	Low	Yes	1	0	0	No
140-2	0.42	37.3	Low	Yes	1	0	0	No
140-3	3.8	32.8	Low	Yes	1	0	0	No
140-4	4.82	39.9	Low	Yes	1	0	0	No
184-1	0.48	30.1	Low	Yes	1	110	25460	Yes
192-1	4.74	43.4	High	Yes	5	155400	--	Yes
192-5	15.1	31.1	High	Yes	5	13060	--	Yes
198-1	0.91	89.1	High	Yes	5	195000	--	Yes
200-3	9.28	61.4	High	Yes	5	78640	--	Yes
203-4	6.03	21.2	Low	Yes	5	17130	75500	Yes
204-1	3.1	19.1	Low	Yes	5	0	0	No
204-2	6.14	12.8	Low	Yes	5	0	0	No
206-1	5.83	26	Low	Yes	1	60	109040	Yes
206-2	7.68	64.4	Low	Yes	1	126	3380	Yes
207-4	5.11	49.3	Low	Yes	1	80	49100	Yes
5-3 (1-1)	3.69	97.5	High	Yes	5	7100	0	Yes
