# Supplementary material for: Depot medroxyprogesterone acetate (DMPA) enhances susceptibility and increases the window of vulnerability to HIV-1 in humanized mice
Source: Sci Rep. 2021 Feb 16;11:3894. doi: 10.1038/s41598-021-83242-9 (PMC7887257; doi:10.1038/s41598-021-83242-9)
Supplement: Supplementary file 3 — Supplementary File 2. [file 41598_2021_83242_MOESM3_ESM.xlsx]

## Sheet: 5 Weeks
ID2	Initial PB hCD45 (%)	Initial PB hCD45+hCD3+ (%)	Dose	DMPA	Week	PB (HIV-1 copies/mL)	VL (HIV-1 copies/mL)	Infected	Endpoint PB hCD45 (%)	Endpoint PB hCD45+hCD3+ (%)
1-3	29.5	4.7495	High	Yes	1	--	2418680	Yes	--
					3	51300	1020	Yes	--
					5	53640	23040	Yes	0.2	0.1812
2-2	7.8	3.3072	High	No	1	--	61680	Yes	--
					3	148440	8920	Yes	--
					5	41270	0	Yes	0.092	0.0575
4-2	12	3.816	High	No	1	--	2660	Yes	--
					3	129760	647760	Yes	--
					5	27175	0	Yes	0.085	0.02431
4-3	22.1	9.3704	High	No	1	--	0	Yes	--
					3	20860	19545200	Yes	--
					5	38860	344860	Yes	0.27	0.11988
5-3 (1-1)	3.69	3.59775	High	Yes	1	--	509120	Yes	--
					3	0	33780	Yes	--
					5	7100	0	Yes	0.12	0.0792
5-4	62.2	20.8992	Low	Yes	1	--	37560	Yes	--
					3	35500	5100	Yes	--
					5	10290	68600	Yes	5.58	4.36356
1-1 (5-3)	10.7	5.2323	Low	Yes	1	--	3545600	Yes	--
					3	3900	800	Yes	--
					5	90272	8360	Yes	0.059	0.032863
2-1	1.08	0.90396	High	No	1	--	0	No	--
					3	0	0	No	--
					5	0	0	No	0.97	0.27645
140-3	3.8	1.2464	Low	Yes	1	0	0	No	--
					3	0	0	No	--
					5	0	0	No	14.5	5.278
140-4	4.82	1.92318	Low	Yes	1	0	0	No	--
					3	0	0	No	--
					5	0	0	No	12.5	6.125
142-3	3.3	1.2804	Low	No	1	0	0	No	--
					3	0	0	No	--
					5	0	0	No	9.9	5.94
